# Supplementary material for: HPMC-ZnO Nanorods Enhance Hydrophilicity and Contact-Killing Activity on Polypropylene Meshes and Sutures
Source: Pharmaceuticals (Basel). 2025 Dec 26;19(1):55. doi: 10.3390/ph19010055 (PMC12844732; doi:10.3390/ph19010055)
Supplement: Supplementary file 1 [file pharmaceuticals-19-00055-s001.zip]

Archive with 1 entries (1 files):
- pharmaceuticals-4024278-supplementary.pdf
